# Supplementary material for: Analysis of Volatile Organic Compounds in Milk during Heat Treatment Based on E-Nose, E-Tongue and HS-SPME-GC-MS
Source: Foods. 2023 Mar 2;12(5):1071. doi: 10.3390/foods12051071 (PMC10001307; doi:10.3390/foods12051071)
Supplement: Supplementary file 1 [file foods-12-01071-s001.zip]

Archive with 1 entries (1 files):
- foods-2221615-supplementary.pdf
